# Supplementary material for: Identification of Black Cumin (Nigella sativa) MicroRNAs by Next-Generation Sequencing and Their Implications in Secondary Metabolite Biosynthesis
Source: Plants (Basel). 2024 Oct 8;13(19):2806. doi: 10.3390/plants13192806 (PMC11478739; doi:10.3390/plants13192806)
Supplement: Supplementary file 1 [file plants-13-02806-s001.zip]

Archive with 1 entries (1 files):
- plants-3181991-supplementary.pdf
